# Supplementary material for: Inhibitory effect of S-nitroso-N-acetylpenicillamine on the basolateral 10-pS Cl- channel in thick ascending limb
Source: PLoS One. 2023 Apr 21;18(4):e0284707. doi: 10.1371/journal.pone.0284707 (PMC10121052; doi:10.1371/journal.pone.0284707)
Supplement: S1 File — (XLS) [file pone.0284707.s001.xls]

## Sheet: Sheet1
[SNAP] μM	0	2.5	5	7.5	10
NPo for set 1	1.3524	0.994232	0.637089	0.583002	0.540704
NPo for set 2	1.30767	0.793108	0.718812	0.53263	0.620496
NPo for set 3	1.3524	0.994232	0.637089	0.730017	0.740704
NPo for set 4	1.2547	0.9556	1.02913	0.634238	0.381015
NPo for set 5	0.898711	0.913127	0.661066	0.32017	0.102291
