# Supplementary material for: Inhibitory effect of S-nitroso-N-acetylpenicillamine on the basolateral 10-pS Cl- channel in thick ascending limb
Source: PLoS One. 2023 Apr 21;18(4):e0284707. doi: 10.1371/journal.pone.0284707 (PMC10121052; doi:10.1371/journal.pone.0284707)
Supplement: S2 File — (XLS) [file pone.0284707.s002.xls]

## Sheet: Sheet1
[SNAP] μM	0	2.5	5	7.5	10
Inhibition ratio	0	0.2291	0.3905	0.552	0.6321
SE	0	0.067	0.071	0.033	0.075
