# Supplementary material for: Inhibitory effect of S-nitroso-N-acetylpenicillamine on the basolateral 10-pS Cl- channel in thick ascending limb
Source: PLoS One. 2023 Apr 21;18(4):e0284707. doi: 10.1371/journal.pone.0284707 (PMC10121052; doi:10.1371/journal.pone.0284707)
Supplement: S3 File — (XLS) [file pone.0284707.s003.xls]

## Sheet: Sheet1
	Control	Carboxy-PTIO	Carboxy-PTIO+SNAP
NPo for set 1	0.626367	0.724489	0.676881
NPo for set 2	0.855443	0.57865	0.879486
NPo for set 3	1.8263	1.6172	1.74225
NPo for set 4	1.68225	1.54432	1.14566
NPo for set 5	0.58302	0.83003	0.401896
NPo for set 6	1.32442	1.08548	0.874012
