# Supplementary material for: Inhibitory effect of S-nitroso-N-acetylpenicillamine on the basolateral 10-pS Cl- channel in thick ascending limb
Source: PLoS One. 2023 Apr 21;18(4):e0284707. doi: 10.1371/journal.pone.0284707 (PMC10121052; doi:10.1371/journal.pone.0284707)
Supplement: S4 File — (XLS) [file pone.0284707.s004.xls]

## Sheet: Sheet1
	Control	ODQ	ODQ+SNAP
NPo for set 1	1.25458	1.12566	0.985452
NPo for set 2	1.30122	1.18453	1.25452
NPo for set 3	1.02455	1.09541	0.825487
NPo for set 4	1.08225	1.44125	1.05459
NPo for set 5	0.67711	0.80147	0.651066
