# Supplementary material for: Inhibitory effect of S-nitroso-N-acetylpenicillamine on the basolateral 10-pS Cl- channel in thick ascending limb
Source: PLoS One. 2023 Apr 21;18(4):e0284707. doi: 10.1371/journal.pone.0284707 (PMC10121052; doi:10.1371/journal.pone.0284707)
Supplement: S5 File — (XLS) [file pone.0284707.s005.xls]

## Sheet: Sheet1
	Control	LY-83583	LY-83583+SNAP
NPo for set 1	1.40668	1.62449	1.67688
NPo for set 2	1.85544	1.57865	1.0704
NPo for set 3	1.20144	1.00454	0.875319
NPo for set 4	0.644232	0.637089	0.345123
NPo for set 5	0.620496	0.881057	0.974225
