# Supplementary material for: Inhibitory effect of S-nitroso-N-acetylpenicillamine on the basolateral 10-pS Cl- channel in thick ascending limb
Source: PLoS One. 2023 Apr 21;18(4):e0284707. doi: 10.1371/journal.pone.0284707 (PMC10121052; doi:10.1371/journal.pone.0284707)
Supplement: S6 File — (XLS) [file pone.0284707.s006.xls]

## Sheet: Sheet1
	Control	KT5823	KT5823+SNAP
NPo for set 1	1.34067	0.924489	0.676881
NPo for set 2	0.855443	0.57865	0.879486
NPo for set 3	1.64263	1.8172	1.4225
NPo for set 4	1.08225	1.54432	1.14566
NPo for set 5	0.98711	0.83127	1.1066
