# Supplementary material for: Inhibitory effect of S-nitroso-N-acetylpenicillamine on the basolateral 10-pS Cl- channel in thick ascending limb
Source: PLoS One. 2023 Apr 21;18(4):e0284707. doi: 10.1371/journal.pone.0284707 (PMC10121052; doi:10.1371/journal.pone.0284707)
Supplement: S7 File — (XLS) [file pone.0284707.s007.xls]

## Sheet: Sheet1
	Control	BAY-60-7550	BAY-60-7550+SNAP
NPo for set 1	1.2188	0.913238	0.637108
NPo for set 2	0.941466	0.694556	0.3349
NPo for set 3	1.05459	1.2414	0.54254
NPo for set 4	1.14458	1.04638	0.62652
NPo for set 5	0.67711	0.80147	0.651066
